# Supplementary material for: Deciphering the Effect of Lysine Acetylation on the Misfolding and Aggregation of Human Tau Fragment 171IPAKTPPAPK180 Using Molecular Dynamic Simulation and the Markov State Model
Source: Int J Mol Sci. 2022 Feb 22;23(5):2399. doi: 10.3390/ijms23052399 (PMC8910285; doi:10.3390/ijms23052399)
Supplement: Supplementary file 1 [file ijms-23-02399-s001.zip]

Archive with 1 entries (1 files):
- ijms-1568122-supplementary.pdf
